# Supplementary material for: A database of biological and geomorphological sea-level markers from the Last Glacial Maximum to present
Source: Sci Data. 2018 May 29;5:180088. doi: 10.1038/sdata.2018.88 (PMC5972710; doi:10.1038/sdata.2018.88)
Supplement: Supplementary file 1 [file sdata201888-isa1.zip]

Archive with 4 entries (4 files):
- i_Investigation.txt
- s_study_Hibbert.txt
- a_sea_level_Hibbert.txt
- a_coral_Hibbert.txt
