# Supplementary material for: A database of biological and geomorphological sea-level markers from the Last Glacial Maximum to present
Source: Sci Data. 2018 May 29;5:180088. doi: 10.1038/sdata.2018.88 (PMC5972710; doi:10.1038/sdata.2018.88)
Supplement: Supplementary file 1 [file sdata201888-isa1.zip › i_Investigation.txt]

# Investigation File generated for Scientific Data with Investigation File Authoring Tool version 0.1.0 on 10/04/2018 - This metadata file is CC0
ONTOLOGY SOURCE REFERENCE
Term Source Name	GAZ	ERO	OBI	ENVO	IAO	NCIT	VO
Term Source File	http://data.bioontology.org/ontologies/GAZ	http://data.bioontology.org/ontologies/ERO	http://data.bioontology.org/ontologies/OBI	http://data.bioontology.org/ontologies/ENVO	http://data.bioontology.org/ontologies/IAO	http://data.bioontology.org/ontologies/NCIT	http://data.bioontology.org/ontologies/VO
Term Source Version	$Revision: 1.512 $	2013-08-02	2014-08-18		2015-02-23	17.06d	Vision Release; 1.0.788
Term Source Description	Gazetteer	Eagle-I Research Resource Ontology	Ontology for Biomedical Investigations	Environment Ontology	Information Artifact Ontology	National Cancer Institute Thesaurus	Vaccine Ontology
INVESTIGATION
Investigation Identifier
Investigation Title
Investigation Description
Investigation Submission Date
Investigation Public Release Date
INVESTIGATION PUBLICATIONS
Investigation PubMed ID
Investigation Publication DOI
Investigation Publication Author List
Investigation Publication Title
Investigation Publication Status
Investigation Publication Status Term Accession Number
Investigation Publication Status Term Source REF
INVESTIGATION CONTACTS
Investigation Person Last Name
Investigation Person Mid Initials
Investigation Person First Name
Investigation Person Address
Investigation Person Phone
Investigation Person Fax
Investigation Person Email
Investigation Person Affiliation
Investigation Person Roles
Investigation Person Roles Term Accession Number
Investigation Person Roles Term Source REF
STUDY
Study Identifier	10.1038/sdata.2018.88
Study Title	A database of biological and geomorphological sea-level markers from the Last Glacial Maximum to present
Study Submission Date	11/09/2017
Study Public Release Date	29/05/2018
Study Description	http://www.nature.com/articles/sdata201888#abstract
Study File Name	s_study_Hibbert.txt
Comment[Subject Keywords]	//;//
Comment[Manuscript Licence]	CC BY-4.0
Comment[Experimental Metadata Licence]	CC0
Comment[Supplementary Information File Name]		Supplementary Information
Comment[Supplementary Information File Type]	x-zip-compressed	pdf
Comment[Supplementary Information File URL]	http://www.nature.com/articles/sdata201888#supplementary-information	http://www.nature.com/articles/sdata201888#supplementary-information
Comment[Data Repository]	figshare;figshare
Comment[Data Record Accession]	doi:10.6084/m9.figshare.5367880;doi:10.6084/m9.figshare.5890567
Comment[Data Record URI]	https://doi.org/10.6084/m9.figshare.5367880;https://doi.org/10.6084/m9.figshare.5890567
STUDY DESIGN DESCRIPTORS
Study Design Type	data integration objective	error correction objective
Study Design Type Term Accession Number	ERO:0100092	OBI:0200186
Study Design Type Term Source REF	ERO	OBI
STUDY PUBLICATIONS
Study PubMed ID
Study Publication DOI
Study Publication Author List
Study Publication Title
Study Publication Status
Study Publication Status Term Accession Number
Study Publication Status Term Source REF
STUDY FACTORS
Study Factor Name	geographical location	materials dated	temporal coverage	elevation
Study Factor Type	geographic location	proxy sensor	temporal_interval	elevation
Study Factor Type Term Accession Number	GAZ:00000448	""	http://www.ifomis.org/bfo/1.1/span#TemporalInterval	ENVO:00000176
Study Factor Type Term Source REF	OBI	""	ERO	ENVO
STUDY ASSAYS
Study Assay Measurement Type	sea level	sea level
Study Assay Measurement Type Term Accession Number	""	""
Study Assay Measurement Type Term Source REF	""	""
Study Assay Technology Type	data item extraction from journal article	data item extraction from journal article
Study Assay Technology Type Term Accession Number	IAO:0000443	IAO:0000443
Study Assay Technology Type Term Source REF	IAO	IAO
Study Assay Technology Platform	""	""
Study Assay File Name	a_sea_level_Hibbert.txt	a_coral_Hibbert.txt
STUDY PROTOCOLS
Study Protocol Name	Data sources	Location	Tectonic setting	Sample elevation and uncertainty	Sample age and uncertainty	Sample information and context	Corrected position	Reconstructed Probability of Sea Level	Using a specific probability distribution of a species
Study Protocol Type	Data Source	data item extraction from journal article	independent data collection method	data item extraction from journal article	data item extraction from journal article	information processor function	error correction data transformation	data transformation	data transformation
Study Protocol Type Term Accession Number	NCIT:C16493	IAO:0000443	ERO:0001933	IAO:0000443	IAO:0000443	OBI:0000392	OBI:0000668	OBI:0200000	OBI:0200000
Study Protocol Type Term Source REF	NCIT	OBI	ERO	OBI	OBI	OBI	VO	OBI	OBI
Study Protocol Description									
Study Protocol URI	""	""	""	""	""	""	""	""	""
Study Protocol Version									
Study Protocol Parameters Name	""	""	""	""	""	""	""	""	""
Study Protocol Parameters Name Term Accession Number	""	""	""	""	""	""	""	""	""
Study Protocol Parameters Name Term Source REF	""	""	""	""	""	""	""	""	""
Study Protocol Components Name	""	""	""	""	""	""	""	""	""
Study Protocol Components Type	""	""	""	""	""	""	""	""	""
Study Protocol Components Type Term Accession Number	""	""	""	""	""	""	""	""	""
Study Protocol Components Type Term Source REF	""	""	""	""	""	""	""	""	""
STUDY CONTACTS
Study Person Last Name	Hibbert	Williams	Fallon	Rohling
Study Person First Name	F.D.	F.H.	S.J.	E.J.
Study Person Mid Initials				
Study Person Email	fiona.hibbert@anu.edu.au	""	""	""
Study Person Phone				
Study Person Fax				
Study Person Address				
Study Person Affiliation	Research School of Earth Sciences, The Australian National University, Canberra, ACT 2601, Australia	Research School of Earth Sciences, The Australian National University, Canberra, ACT 2601, Australia	Research School of Earth Sciences, The Australian National University, Canberra, ACT 2601, Australia	Research School of Earth Sciences, The Australian National University, Canberra, ACT 2601, Australia
Study Person Roles				
Study Person Roles Term Accession Number				
Study Person Roles Term Source REF				
Comment[Study Person ORCID]	0000-0002-3686-6514			
Comment[Funder]				
Comment[FundRef ID]				
Comment[Funder Term Source REF]				
Comment[Grant Identifier]				
