# Supplementary material for: A database of biological and geomorphological sea-level markers from the Last Glacial Maximum to present
Source: Sci Data. 2018 May 29;5:180088. doi: 10.1038/sdata.2018.88 (PMC5972710; doi:10.1038/sdata.2018.88)
Supplement: Supplementary file 1 [file sdata201888-isa1.zip › s_study_Hibbert.txt]

Source Name	Material Type	Term Source REF	Term Accession Number	Characteristics[geographical location]	Term Source REF	Term Accession Number	Protocol REF	Comment[number of samples]	Protocol REF	Sample Name	Factor Value[geographical location]	Factor Value[materials dated]	Factor Value[temporal coverage]	Unit	Term Source REF	Term Accession Number	Factor Value[elevation]
peer-reviewed literature	publication	IAO	IAO:0000311	Australia	GAZ	GAZ:00000463	Data sources	75	Location	Joseph Bonaparte Gulf	Joseph Bonaparte Gulf	Bivalve (marine); gastropod (marine); foraminifera; calcareous algae; wood; bulk sediment	0.5 to 45	kiloannus			elevation
peer-reviewed literature	publication	IAO	IAO:0000311	Australia	GAZ	GAZ:00000463	Data sources	3	Location	Arafura Sea	Arafura Sea, Northern Territory	Beachrock; shell (unspecified); wood	16.4	kiloannus			elevation
peer-reviewed literature	publication	IAO	IAO:0000311	Australia	GAZ	GAZ:00000463	Data sources	18	Location	New South Wales	New South Wales	Bivalve (marine and unspecified); shells (estuarine and marine); charcoal; clay; quartz sand; peat; organic clay; wood	0.8 to 21 (and older)	kiloannus			elevation
peer-reviewed literature	publication	IAO	IAO:0000311	Australia	GAZ	GAZ:00000463	Data sources	275	Location	South Australia	South Australia	Bivalve (marine); gastropod (marine); mollusc (unspecified); shell hash; oyster; peat (mangrove); wood (mangrove); root fibres; seagrass; calcareous clay; fibre and organics from bulk sediment; organic mud	0.07 to 11	kiloannus			elevation
peer-reviewed literature	publication	IAO	IAO:0000311	Australia	GAZ	GAZ:00000463	Data sources	17	Location	Yarra delta	Victoria (Melbourne, Yarra delta)	Shells (marine, estuarine); peat; wood	5.5 to 15	kiloannus			elevation
peer-reviewed literature	publication	IAO	IAO:0000311	Australia	GAZ	GAZ:00000463	Data sources	1	Location	Tasmania	Tasmania	wood	8.1	kiloannus			elevation
peer-reviewed literature	publication	IAO	IAO:0000311	Australia	GAZ	GAZ:00000463	Data sources	258	Location	Queensland	Queensland (including the Great Barrier Reef)	Coral; coral microatoll; barnacle; beachrock; bivalve (marine); foraminifera; gastropod (marine); shell hash; peat; mangrove mud; wood (mangrove and unspecified); plant organics; organic clay; bulk sediment	0.07 to 17.5	kiloannus			elevation
peer-reviewed literature	publication	IAO	IAO:0000311	Australia	GAZ	GAZ:00000463	Data sources	27	Location	Torres Strait	Torres Strait	Coral; coral microatoll	1.3 to 8	kiloannus			elevation
peer-reviewed literature	publication	IAO	IAO:0000311	New Zealand	GAZ	GAZ:00000469	Data sources	151	Location	North Island	North Island	Bivalve (marine); shell (unspecified); peat; wood; carbonate mud	0.15 to 11	kiloannus			elevation
peer-reviewed literature	publication	IAO	IAO:0000311	New Zealand	GAZ	GAZ:00000469	Data sources	32	Location	South Island	South Island	Peat; shell (estuarine and unspecified); wood	0.4 to 11	kiloannus			elevation
peer-reviewed literature	publication	IAO	IAO:0000311	Austral Islands	GAZ	GAZ:00007122	Data sources	3	Location	Austral Islands	Rurutu, Tubuai	Coral microatoll; coralline algae	1.6 to 2.5	kiloannus			elevation
peer-reviewed literature	publication	IAO	IAO:0000311	Gambier Islands	GAZ	GAZ:00007124	Data sources	5	Location	Gambier Islands	Gambier, Temoe	Coral; coral microatoll; coralline algae	0.8 to 4.2	kiloannus			elevation
peer-reviewed literature	publication	IAO	IAO:0000311	Society Islands	GAZ	GAZ:00005326	Data sources	16	Location	Society Islands	Bora Bora; Huahine; Maupiti; Mopelia; Raiatea; Tahiti; Tupai	Coral; reef framework; coral microatoll	0.9 to 4.7	kiloannus			elevation
peer-reviewed literature	publication	IAO	IAO:0000311	Tuamotu and Gambier Islands Subdivision	GAZ	GAZ:02000543	Data sources	55	Location	Tuamotu Isalnds	Amanu; Anaa; Faaite; Hao; Hereheretue; Hikuere, Kaukura; Makatea; Mataiva; Mururoa; Nukutavake; Nukutipipi; Pukarua; Rangiroa, Reao; Tiararo; Takapoto; Tureia; Vahitahi; Vairaatea	Bivalve; coral; reef framework; coral microatoll	0.3 to 6.1	kiloannus			elevation
peer-reviewed literature	publication	IAO	IAO:0000311	Lower Cook Islands	GAZ	GAZ:00016327	Data sources	41	Location	Southern Cook Islands	Aitutaki; Mangaia Island; Rarotonga	Coral; coral microatoll	0 to 5.8	kiloannus			elevation
peer-reviewed literature	publication	IAO	IAO:0000311	South America	GAZ	GAZ:00000459	Data sources	46	Location	Argentine Shelf	Argentine Shelf	Shells, shell hash	8.4 to 19.6 (and 31 to 55)	kiloannus			elevation
peer-reviewed literature	publication	IAO	IAO:0000311	Indian Ocean	GAZ	GAZ:00000372	Data sources	67	Location	Comoro Archipelago	Comoro Archipelago, Mayotte Island (multiple sites)	Bivalve; coral; gastropod; oyster; organics	0.7 to 20 (and 27 to 33)	kiloannus			elevation
peer-reviewed literature	publication	IAO	IAO:0000311	Indian Ocean	GAZ	GAZ:00000372	Data sources	39	Location	Mauritius	Mauritius	coral	1.5 to 8	kiloannus			elevation
peer-reviewed literature	publication	IAO	IAO:0000311	Indian Ocean	GAZ	GAZ:00000372	Data sources	99	Location	Maldives	Maldives	Beachrock; coral; coral sand; coral microatoll; reef rock; sand (skeletal carbonates)	0.04 to 8	kiloannus			elevation
peer-reviewed literature	publication	IAO	IAO:0000311	Indian Ocean	GAZ	GAZ:00000372	Data sources	8	Location	Reunion Island	Reunion Island	coral		kiloannus			elevation
peer-reviewed literature	publication	IAO	IAO:0000311	Indian Ocean	GAZ	GAZ:00000372	Data sources	8	Location	Zanzibar	Tanzania, Zanzibar	Organic mangrove concentrates	2 to 7.8	kiloannus			elevation
peer-reviewed literature	publication	IAO	IAO:0000311	Indian subcontinent	GAZ	GAZ:00000466	Data sources	5	Location	Bay of Bengal	Bangladesh, Bay of Bengal	Ooids; mollusc shell (unspecified)	19.8 to 24	kiloannus			elevation
peer-reviewed literature	publication	IAO	IAO:0000311	Indian subcontinent	GAZ	GAZ:00000466	Data sources	20	Location	southern India	India (southern)	Bivalve (marine); coral; foraminifera; gastropod (marine); shells (unspecified)	0.04 to 6.8 (and 27 to 35)	kiloannus			elevation
peer-reviewed literature	publication	IAO	IAO:0000311	Indian subcontinent	GAZ	GAZ:00000466	Data sources	42	Location	Sri Lanka	Sri Lanka	Bivalve (marine); coral; gastropod (marine)	2.2 to 7	kiloannus			elevation
peer-reviewed literature	publication	IAO	IAO:0000311	Southern Africa	GAZ	GAZ:00000553	Data sources	42	Location	South Africa	South Africa	Aeolianite; beachrock; bivalve (unspecified); calcareous algae; coral; elephant tusk; oyster; peat; shells (unspecified); wood	1 to 11.3 (and 15 to 19, 30 and 43)	kiloannus			elevation
peer-reviewed literature	publication	IAO	IAO:0000311	Southern Africa	GAZ	GAZ:00000553	Data sources	2	Location	Mozambique	Mozambique	Beachrock cement	CanÂt recalculate	kiloannus			elevation
peer-reviewed literature	publication	IAO	IAO:0000311	Southeast Asia	GAZ	GAZ:00000559	Data sources	37	Location	Sunda Shelf	Sunda Shelf	Macro-fibres; peat; root fibres; wood; bulk sediment	13 to 21	kiloannus			elevation
peer-reviewed literature	publication	IAO	IAO:0000311	Southeast Asia	GAZ	GAZ:00000559	Data sources	54	Location	Japan	Japan	Bivalve (marine); plant fragment; wood	1 to 14 (and 41 to 45)	kiloannus			elevation
peer-reviewed literature	publication	IAO	IAO:0000311	Southeast Asia	GAZ	GAZ:00000559	Data sources	235	Location	China	China	Beachrock; bivalve (marine); coral; coral sand; organic sediment (lagoon and unspecified); marsh sediments; shell-ridge conglomerate; shells (unspecified)	0.2 to 9.8	kiloannus			elevation
peer-reviewed literature	publication	IAO	IAO:0000311	Southeast Asia	GAZ	GAZ:00000559	Data sources	30	Location	Bohai Sea	China (Bohai Sea)	Bivalve (marine); echinod; gastropod (marine); shells (unspecified)	0.4 to 10 (and 14 and 39)	kiloannus			elevation
peer-reviewed literature	publication	IAO	IAO:0000311	Southeast Asia	GAZ	GAZ:00000559	Data sources	17	Location	East China Sea	China (East China Sea)	Bivalve (marine); gastropod (marine); mollusc (unspecified); plant material	0.1 to 12	kiloannus			elevation
peer-reviewed literature	publication	IAO	IAO:0000311	Southeast Asia	GAZ	GAZ:00000559	Data sources	18	Location	South China Sea	China (South China Sea)	Coral microatoll	6.7 to 7.2	kiloannus			elevation
peer-reviewed literature	publication	IAO	IAO:0000311	Southeast Asia	GAZ	GAZ:00000559	Data sources	2	Location	China_Yellow Sea	China (Yellow Sea)	foraminifera	5.8 to 13	kiloannus			elevation
peer-reviewed literature	publication	IAO	IAO:0000311	Southeast Asia	GAZ	GAZ:00000559	Data sources	5	Location	Korea_Yellow Sea	Korea (Yellow Sea)	Foraminifera; gastropod (unspecified); oyster; peat	0.04 to 8.8	kiloannus			elevation
peer-reviewed literature	publication	IAO	IAO:0000311	Southeast Asia	GAZ	GAZ:00000559	Data sources	44	Location	Thailand	Thailand	Coral microatoll; peat; wood; organic mud	1.8 to 8.6	kiloannus			elevation
peer-reviewed literature	publication	IAO	IAO:0000311	Southeast Asia	GAZ	GAZ:00000559	Data sources	29	Location	Malaysia	Malaysia	Oyster; peat; wood	1 to 9.5	kiloannus			elevation
peer-reviewed literature	publication	IAO	IAO:0000311	Southeast Asia	GAZ	GAZ:00000559	Data sources	105	Location	Singapore	Singapore	Bivalve (marine and unspecified); coral; gastropod (marine); oyster; peat (mangrove); roots; shells (unspecified); wood	0.1 to 9.4	kiloannus			elevation
peer-reviewed literature	publication	IAO	IAO:0000311	Southeast Asia	GAZ	GAZ:00000559	Data sources	23	Location	Vietnam	Vietnam (including Vietnam Shelf)	Bivalve; gastropod; coral	0.6 to 7.2	kiloannus			elevation
peer-reviewed literature	publication	IAO	IAO:0000311	Caribbean Region	GAZ	GAZ:01000048	Data sources	110	Location	Barbados	Barbados	Coral	8.6 to 14 (and older)	kiloannus			elevation
peer-reviewed literature	publication	IAO	IAO:0000311	Caribbean Region	GAZ	GAZ:01000048	Data sources	55	Location	Jamaica	Jamaica	Peat (mangrove, sedge, swamp forest)	0.5 to 9	kiloannus			elevation
peer-reviewed literature	publication	IAO	IAO:0000311	Caribbean Region	GAZ	GAZ:01000048	Data sources	190	Location	Belize	Belize	Beachrock; bivalve (marine); calcareous (Halimeda) sand; coral; gastropod (marine); mangrove leaves; peat (mangrove); roots; sediment; soil; wood	0.05 to 11.5	kiloannus			elevation
peer-reviewed literature	publication	IAO	IAO:0000311	Caribbean Region	GAZ	GAZ:01000048	Data sources	142	Location	Florida	Florida	Coral; peat (brackish, freshwater, mangrove and unspecified); shells (marine and freshwater); Âcalcitic mudÂ; bulk sediment	0.4 to 10.8	kiloannus			elevation
peer-reviewed literature	publication	IAO	IAO:0000311	Caribbean Region	GAZ	GAZ:01000048	Data sources	18	Location	Bahamas	Bahamas	Calcarenite; coral; gastropod (marine, vermetid); crustose coralline algae	0.2 to 5.2	kiloannus			elevation
peer-reviewed literature	publication	IAO	IAO:0000311	Caribbean Region	GAZ	GAZ:01000048	Data sources	5	Location	Martinique	Martinique	coral	0.6 to 2.2	kiloannus			elevation
peer-reviewed literature	publication	IAO	IAO:0000311	Caribbean Region	GAZ	GAZ:01000048	Data sources	4	Location	Puerto Rico	Puerto Rico	coral	0.8 to 2.2	kiloannus			elevation
peer-reviewed literature	publication	IAO	IAO:0000311	Caribbean Region	GAZ	GAZ:01000048	Data sources	8	Location	Panama	Panama	coral	4 to 7.6	kiloannus			elevation
peer-reviewed literature	publication	IAO	IAO:0000311	Caribbean Region	GAZ	GAZ:01000048	Data sources	9	Location	Grand Cayman	Grand Cayman	Peat (mangrove)	0.6 to 2.2	kiloannus			elevation
peer-reviewed literature	publication	IAO	IAO:0000311	Caribbean Region	GAZ	GAZ:01000048	Data sources	10	Location	Antigua	Antigua	coral	0.6 to 7.6	kiloannus			elevation
peer-reviewed literature	publication	IAO	IAO:0000311	Caribbean Region	GAZ	GAZ:01000048	Data sources	71	Location	St Croix	US Virgin Islands, St Croix	Coral; shells (unspecified)	0.1 to 10.3	kiloannus			elevation
peer-reviewed literature	publication	IAO	IAO:0000311	Caribbean Region	GAZ	GAZ:01000048	Data sources	9	Location	Trinidad	Trinidad	Mangrove peat (assumed, not reported)	0.6 to 7	kiloannus			elevation
peer-reviewed literature	publication	IAO	IAO:0000311	Caribbean Region	GAZ	GAZ:01000048	Data sources	17	Location	Bermuda	Bermuda	peat	0.8 to 4.4 (and 10.3)	kiloannus			elevation
