# Supplementary material for: A database of biological and geomorphological sea-level markers from the Last Glacial Maximum to present
Source: Sci Data. 2018 May 29;5:180088. doi: 10.1038/sdata.2018.88 (PMC5972710; doi:10.1038/sdata.2018.88)
Supplement: Supplementary file 1 [file sdata201888-isa1.zip › a_sea_level_Hibbert.txt]

Sample Name	Protocol REF	Protocol REF	Protocol REF	Protocol REF	Protocol REF	Protocol REF	Assay Name	Raw Data File	Comment[Data Repository]	Comment[Data Record Accession]	Comment[Data Record URI]	Factor Value[geographical location]	Factor Value[materials dated]	Factor Value[temporal coverage]	Unit	Term Source REF	Term Accession Number	Factor Value[elevation]
Joseph Bonaparte Gulf	Tectonic setting	Sample elevation and uncertainty	Sample age and uncertainty	Sample information and context	Corrected position	Reconstructed Probability of Sea Level	Joseph Bonaparte Gulf	Database_PUBLIC_FINAL.xlsx	figshare	doi:10.6084/m9.figshare.5367880	https://doi.org/10.6084/m9.figshare.5367880	Joseph Bonaparte Gulf	Bivalve (marine); gastropod (marine); foraminifera; calcareous algae; wood; bulk sediment	0.5 to 45	kiloannus			elevation
Arafura Sea	Tectonic setting	Sample elevation and uncertainty	Sample age and uncertainty	Sample information and context	Corrected position	Reconstructed Probability of Sea Level	Arafura Sea	Database_PUBLIC_FINAL.xlsx	figshare	doi:10.6084/m9.figshare.5367880	https://doi.org/10.6084/m9.figshare.5367880	Arafura Sea, Northern Territory	Beachrock; shell (unspecified); wood	16.4	kiloannus			elevation
New South Wales	Tectonic setting	Sample elevation and uncertainty	Sample age and uncertainty	Sample information and context	Corrected position	Reconstructed Probability of Sea Level	New South Wales	Database_PUBLIC_FINAL.xlsx	figshare	doi:10.6084/m9.figshare.5367880	https://doi.org/10.6084/m9.figshare.5367880	New South Wales	Bivalve (marine and unspecified); shells (estuarine and marine); charcoal; clay; quartz sand; peat; organic clay; wood	0.8 to 21 (and older)	kiloannus			elevation
South Australia	Tectonic setting	Sample elevation and uncertainty	Sample age and uncertainty	Sample information and context	Corrected position	Reconstructed Probability of Sea Level	South Australia	Database_PUBLIC_FINAL.xlsx	figshare	doi:10.6084/m9.figshare.5367880	https://doi.org/10.6084/m9.figshare.5367880	South Australia	Bivalve (marine); gastropod (marine); mollusc (unspecified); shell hash; oyster; peat (mangrove); wood (mangrove); root fibres; seagrass; calcareous clay; fibre and organics from bulk sediment; organic mud	0.07 to 11	kiloannus			elevation
Yarra delta	Tectonic setting	Sample elevation and uncertainty	Sample age and uncertainty	Sample information and context	Corrected position	Reconstructed Probability of Sea Level	Yarra delta	Database_PUBLIC_FINAL.xlsx	figshare	doi:10.6084/m9.figshare.5367880	https://doi.org/10.6084/m9.figshare.5367880	Victoria (Melbourne, Yarra delta)	Shells (marine, estuarine); peat; wood	5.5 to 15	kiloannus			elevation
Tasmania	Tectonic setting	Sample elevation and uncertainty	Sample age and uncertainty	Sample information and context	Corrected position	Reconstructed Probability of Sea Level	Tasmania	Database_PUBLIC_FINAL.xlsx	figshare	doi:10.6084/m9.figshare.5367880	https://doi.org/10.6084/m9.figshare.5367880	Tasmania	wood	8.1	kiloannus			elevation
Queensland	Tectonic setting	Sample elevation and uncertainty	Sample age and uncertainty	Sample information and context	Corrected position	Reconstructed Probability of Sea Level	Queensland	Database_PUBLIC_FINAL.xlsx	figshare	doi:10.6084/m9.figshare.5367880	https://doi.org/10.6084/m9.figshare.5367880	Queensland (including the Great Barrier Reef)	Coral; coral microatoll; barnacle; beachrock; bivalve (marine); foraminifera; gastropod (marine); shell hash; peat; mangrove mud; wood (mangrove and unspecified); plant organics; organic clay; bulk sediment	0.07 to 17.5	kiloannus			elevation
Torres Strait	Tectonic setting	Sample elevation and uncertainty	Sample age and uncertainty	Sample information and context	Corrected position	Reconstructed Probability of Sea Level	Torres Strait	Database_PUBLIC_FINAL.xlsx	figshare	doi:10.6084/m9.figshare.5367880	https://doi.org/10.6084/m9.figshare.5367880	Torres Strait	Coral; coral microatoll	1.3 to 8	kiloannus			elevation
North Island	Tectonic setting	Sample elevation and uncertainty	Sample age and uncertainty	Sample information and context	Corrected position	Reconstructed Probability of Sea Level	North Island	Database_PUBLIC_FINAL.xlsx	figshare	doi:10.6084/m9.figshare.5367880	https://doi.org/10.6084/m9.figshare.5367880	North Island	Bivalve (marine); shell (unspecified); peat; wood; carbonate mud	0.15 to 11	kiloannus			elevation
South Island	Tectonic setting	Sample elevation and uncertainty	Sample age and uncertainty	Sample information and context	Corrected position	Reconstructed Probability of Sea Level	South Island	Database_PUBLIC_FINAL.xlsx	figshare	doi:10.6084/m9.figshare.5367880	https://doi.org/10.6084/m9.figshare.5367880	South Island	Peat; shell (estuarine and unspecified); wood	0.4 to 11	kiloannus			elevation
Austral Islands	Tectonic setting	Sample elevation and uncertainty	Sample age and uncertainty	Sample information and context	Corrected position	Reconstructed Probability of Sea Level	Austral Islands	Database_PUBLIC_FINAL.xlsx	figshare	doi:10.6084/m9.figshare.5367880	https://doi.org/10.6084/m9.figshare.5367880	Rurutu, Tubuai	Coral microatoll; coralline algae	1.6 to 2.5	kiloannus			elevation
Gambier Islands	Tectonic setting	Sample elevation and uncertainty	Sample age and uncertainty	Sample information and context	Corrected position	Reconstructed Probability of Sea Level	Gambier Islands	Database_PUBLIC_FINAL.xlsx	figshare	doi:10.6084/m9.figshare.5367880	https://doi.org/10.6084/m9.figshare.5367880	Gambier, Temoe	Coral; coral microatoll; coralline algae	0.8 to 4.2	kiloannus			elevation
Society Islands	Tectonic setting	Sample elevation and uncertainty	Sample age and uncertainty	Sample information and context	Corrected position	Reconstructed Probability of Sea Level	Society Islands	Database_PUBLIC_FINAL.xlsx	figshare	doi:10.6084/m9.figshare.5367880	https://doi.org/10.6084/m9.figshare.5367880	Bora Bora; Huahine; Maupiti; Mopelia; Raiatea; Tahiti; Tupai	Coral; reef framework; coral microatoll	0.9 to 4.7	kiloannus			elevation
Tuamotu Isalnds	Tectonic setting	Sample elevation and uncertainty	Sample age and uncertainty	Sample information and context	Corrected position	Reconstructed Probability of Sea Level	Tuamotu Isalnds	Database_PUBLIC_FINAL.xlsx	figshare	doi:10.6084/m9.figshare.5367880	https://doi.org/10.6084/m9.figshare.5367880	Amanu; Anaa; Faaite; Hao; Hereheretue; Hikuere, Kaukura; Makatea; Mataiva; Mururoa; Nukutavake; Nukutipipi; Pukarua; Rangiroa, Reao; Tiararo; Takapoto; Tureia; Vahitahi; Vairaatea	Bivalve; coral; reef framework; coral microatoll	0.3 to 6.1	kiloannus			elevation
Southern Cook Islands	Tectonic setting	Sample elevation and uncertainty	Sample age and uncertainty	Sample information and context	Corrected position	Reconstructed Probability of Sea Level	Southern Cook Islands	Database_PUBLIC_FINAL.xlsx	figshare	doi:10.6084/m9.figshare.5367880	https://doi.org/10.6084/m9.figshare.5367880	Aitutaki; Mangaia Island; Rarotonga	Coral; coral microatoll	0 to 5.8	kiloannus			elevation
Argentine Shelf	Tectonic setting	Sample elevation and uncertainty	Sample age and uncertainty	Sample information and context	Corrected position	Reconstructed Probability of Sea Level	Argentine Shelf	Database_PUBLIC_FINAL.xlsx	figshare	doi:10.6084/m9.figshare.5367880	https://doi.org/10.6084/m9.figshare.5367880	Argentine Shelf	Shells, shell hash	8.4 to 19.6 (and 31 to 55)	kiloannus			elevation
Comoro Archipelago	Tectonic setting	Sample elevation and uncertainty	Sample age and uncertainty	Sample information and context	Corrected position	Reconstructed Probability of Sea Level	Comoro Archipelago	Database_PUBLIC_FINAL.xlsx	figshare	doi:10.6084/m9.figshare.5367880	https://doi.org/10.6084/m9.figshare.5367880	Comoro Archipelago, Mayotte Island (multiple sites)	Bivalve; coral; gastropod; oyster; organics	0.7 to 20 (and 27 to 33)	kiloannus			elevation
Mauritius	Tectonic setting	Sample elevation and uncertainty	Sample age and uncertainty	Sample information and context	Corrected position	Reconstructed Probability of Sea Level	Mauritius	Database_PUBLIC_FINAL.xlsx	figshare	doi:10.6084/m9.figshare.5367880	https://doi.org/10.6084/m9.figshare.5367880	Mauritius	coral	1.5 to 8	kiloannus			elevation
Maldives	Tectonic setting	Sample elevation and uncertainty	Sample age and uncertainty	Sample information and context	Corrected position	Reconstructed Probability of Sea Level	Maldives	Database_PUBLIC_FINAL.xlsx	figshare	doi:10.6084/m9.figshare.5367880	https://doi.org/10.6084/m9.figshare.5367880	Maldives	Beachrock; coral; coral sand; coral microatoll; reef rock; sand (skeletal carbonates)	0.04 to 8	kiloannus			elevation
Reunion Island	Tectonic setting	Sample elevation and uncertainty	Sample age and uncertainty	Sample information and context	Corrected position	Reconstructed Probability of Sea Level	Reunion Island	Database_PUBLIC_FINAL.xlsx	figshare	doi:10.6084/m9.figshare.5367880	https://doi.org/10.6084/m9.figshare.5367880	Reunion Island	coral	0	kiloannus			elevation
Zanzibar	Tectonic setting	Sample elevation and uncertainty	Sample age and uncertainty	Sample information and context	Corrected position	Reconstructed Probability of Sea Level	Zanzibar	Database_PUBLIC_FINAL.xlsx	figshare	doi:10.6084/m9.figshare.5367880	https://doi.org/10.6084/m9.figshare.5367880	Tanzania, Zanzibar	Organic mangrove concentrates	2 to 7.8	kiloannus			elevation
Bay of Bengal	Tectonic setting	Sample elevation and uncertainty	Sample age and uncertainty	Sample information and context	Corrected position	Reconstructed Probability of Sea Level	Bay of Bengal	Database_PUBLIC_FINAL.xlsx	figshare	doi:10.6084/m9.figshare.5367880	https://doi.org/10.6084/m9.figshare.5367880	Bangladesh, Bay of Bengal	Ooids; mollusc shell (unspecified)	19.8 to 24	kiloannus			elevation
southern India	Tectonic setting	Sample elevation and uncertainty	Sample age and uncertainty	Sample information and context	Corrected position	Reconstructed Probability of Sea Level	southern India	Database_PUBLIC_FINAL.xlsx	figshare	doi:10.6084/m9.figshare.5367880	https://doi.org/10.6084/m9.figshare.5367880	India (southern)	Bivalve (marine); coral; foraminifera; gastropod (marine); shells (unspecified)	0.04 to 6.8 (and 27 to 35)	kiloannus			elevation
Sri Lanka	Tectonic setting	Sample elevation and uncertainty	Sample age and uncertainty	Sample information and context	Corrected position	Reconstructed Probability of Sea Level	Sri Lanka	Database_PUBLIC_FINAL.xlsx	figshare	doi:10.6084/m9.figshare.5367880	https://doi.org/10.6084/m9.figshare.5367880	Sri Lanka	Bivalve (marine); coral; gastropod (marine)	2.2 to 7	kiloannus			elevation
South Africa	Tectonic setting	Sample elevation and uncertainty	Sample age and uncertainty	Sample information and context	Corrected position	Reconstructed Probability of Sea Level	South Africa	Database_PUBLIC_FINAL.xlsx	figshare	doi:10.6084/m9.figshare.5367880	https://doi.org/10.6084/m9.figshare.5367880	South Africa	Aeolianite; beachrock; bivalve (unspecified); calcareous algae; coral; elephant tusk; oyster; peat; shells (unspecified); wood	1 to 11.3 (and 15 to 19, 30 and 43)	kiloannus			elevation
Mozambique	Tectonic setting	Sample elevation and uncertainty	Sample age and uncertainty	Sample information and context	Corrected position	Reconstructed Probability of Sea Level	Mozambique	Database_PUBLIC_FINAL.xlsx	figshare	doi:10.6084/m9.figshare.5367880	https://doi.org/10.6084/m9.figshare.5367880	Mozambique	Beachrock cement	Cant recalculate	kiloannus			elevation
Sunda Shelf	Tectonic setting	Sample elevation and uncertainty	Sample age and uncertainty	Sample information and context	Corrected position	Reconstructed Probability of Sea Level	Sunda Shelf	Database_PUBLIC_FINAL.xlsx	figshare	doi:10.6084/m9.figshare.5367880	https://doi.org/10.6084/m9.figshare.5367880	Sunda Shelf	Macro-fibres; peat; root fibres; wood; bulk sediment	13 to 21	kiloannus			elevation
Japan	Tectonic setting	Sample elevation and uncertainty	Sample age and uncertainty	Sample information and context	Corrected position	Reconstructed Probability of Sea Level	Japan	Database_PUBLIC_FINAL.xlsx	figshare	doi:10.6084/m9.figshare.5367880	https://doi.org/10.6084/m9.figshare.5367880	Japan	Bivalve (marine); plant fragment; wood	1 to 14 (and 41 to 45)	kiloannus			elevation
China	Tectonic setting	Sample elevation and uncertainty	Sample age and uncertainty	Sample information and context	Corrected position	Reconstructed Probability of Sea Level	China	Database_PUBLIC_FINAL.xlsx	figshare	doi:10.6084/m9.figshare.5367880	https://doi.org/10.6084/m9.figshare.5367880	China	Beachrock; bivalve (marine); coral; coral sand; organic sediment (lagoon and unspecified); marsh sediments; shell-ridge conglomerate; shells (unspecified)	0.2 to 9.8	kiloannus			elevation
Bohai Sea	Tectonic setting	Sample elevation and uncertainty	Sample age and uncertainty	Sample information and context	Corrected position	Reconstructed Probability of Sea Level	Bohai Sea	Database_PUBLIC_FINAL.xlsx	figshare	doi:10.6084/m9.figshare.5367880	https://doi.org/10.6084/m9.figshare.5367880	China (Bohai Sea)	Bivalve (marine); echinod; gastropod (marine); shells (unspecified)	0.4 to 10 (and 14 and 39)	kiloannus			elevation
East China Sea	Tectonic setting	Sample elevation and uncertainty	Sample age and uncertainty	Sample information and context	Corrected position	Reconstructed Probability of Sea Level	East China Sea	Database_PUBLIC_FINAL.xlsx	figshare	doi:10.6084/m9.figshare.5367880	https://doi.org/10.6084/m9.figshare.5367880	China (East China Sea)	Bivalve (marine); gastropod (marine); mollusc (unspecified); plant material	0.1 to 12	kiloannus			elevation
South China Sea	Tectonic setting	Sample elevation and uncertainty	Sample age and uncertainty	Sample information and context	Corrected position	Reconstructed Probability of Sea Level	South China Sea	Database_PUBLIC_FINAL.xlsx	figshare	doi:10.6084/m9.figshare.5367880	https://doi.org/10.6084/m9.figshare.5367880	China (South China Sea)	Coral microatoll	6.7 to 7.2	kiloannus			elevation
China_Yellow Sea	Tectonic setting	Sample elevation and uncertainty	Sample age and uncertainty	Sample information and context	Corrected position	Reconstructed Probability of Sea Level	China_Yellow Sea	Database_PUBLIC_FINAL.xlsx	figshare	doi:10.6084/m9.figshare.5367880	https://doi.org/10.6084/m9.figshare.5367880	China (Yellow Sea)	foraminifera	5.8 to 13	kiloannus			elevation
Korea_Yellow Sea	Tectonic setting	Sample elevation and uncertainty	Sample age and uncertainty	Sample information and context	Corrected position	Reconstructed Probability of Sea Level	Korea_Yellow Sea	Database_PUBLIC_FINAL.xlsx	figshare	doi:10.6084/m9.figshare.5367880	https://doi.org/10.6084/m9.figshare.5367880	Korea (Yellow Sea)	Foraminifera; gastropod (unspecified); oyster; peat	0.04 to 8.8	kiloannus			elevation
Thailand	Tectonic setting	Sample elevation and uncertainty	Sample age and uncertainty	Sample information and context	Corrected position	Reconstructed Probability of Sea Level	Thailand	Database_PUBLIC_FINAL.xlsx	figshare	doi:10.6084/m9.figshare.5367880	https://doi.org/10.6084/m9.figshare.5367880	Thailand	Coral microatoll; peat; wood; organic mud	1.8 to 8.6	kiloannus			elevation
Malaysia	Tectonic setting	Sample elevation and uncertainty	Sample age and uncertainty	Sample information and context	Corrected position	Reconstructed Probability of Sea Level	Malaysia	Database_PUBLIC_FINAL.xlsx	figshare	doi:10.6084/m9.figshare.5367880	https://doi.org/10.6084/m9.figshare.5367880	Malaysia	Oyster; peat; wood	1 to 9.5	kiloannus			elevation
Singapore	Tectonic setting	Sample elevation and uncertainty	Sample age and uncertainty	Sample information and context	Corrected position	Reconstructed Probability of Sea Level	Singapore	Database_PUBLIC_FINAL.xlsx	figshare	doi:10.6084/m9.figshare.5367880	https://doi.org/10.6084/m9.figshare.5367880	Singapore	Bivalve (marine and unspecified); coral; gastropod (marine); oyster; peat (mangrove); roots; shells (unspecified); wood	0.1 to 9.4	kiloannus			elevation
Vietnam	Tectonic setting	Sample elevation and uncertainty	Sample age and uncertainty	Sample information and context	Corrected position	Reconstructed Probability of Sea Level	Vietnam	Database_PUBLIC_FINAL.xlsx	figshare	doi:10.6084/m9.figshare.5367880	https://doi.org/10.6084/m9.figshare.5367880	Vietnam (including Vietnam Shelf)	Bivalve; gastropod; coral	0.6 to 7.2	kiloannus			elevation
Barbados	Tectonic setting	Sample elevation and uncertainty	Sample age and uncertainty	Sample information and context	Corrected position	Reconstructed Probability of Sea Level	Barbados	Database_PUBLIC_FINAL.xlsx	figshare	doi:10.6084/m9.figshare.5367880	https://doi.org/10.6084/m9.figshare.5367880	Barbados	Coral	8.6 to 14 (and older)	kiloannus			elevation
Jamaica	Tectonic setting	Sample elevation and uncertainty	Sample age and uncertainty	Sample information and context	Corrected position	Reconstructed Probability of Sea Level	Jamaica	Database_PUBLIC_FINAL.xlsx	figshare	doi:10.6084/m9.figshare.5367880	https://doi.org/10.6084/m9.figshare.5367880	Jamaica	Peat (mangrove, sedge, swamp forest)	0.5 to 9	kiloannus			elevation
Belize	Tectonic setting	Sample elevation and uncertainty	Sample age and uncertainty	Sample information and context	Corrected position	Reconstructed Probability of Sea Level	Belize	Database_PUBLIC_FINAL.xlsx	figshare	doi:10.6084/m9.figshare.5367880	https://doi.org/10.6084/m9.figshare.5367880	Belize	Beachrock; bivalve (marine); calcareous (Halimeda) sand; coral; gastropod (marine); mangrove leaves; peat (mangrove); roots; sediment; soil; wood	0.05 to 11.5	kiloannus			elevation
Florida	Tectonic setting	Sample elevation and uncertainty	Sample age and uncertainty	Sample information and context	Corrected position	Reconstructed Probability of Sea Level	Florida	Database_PUBLIC_FINAL.xlsx	figshare	doi:10.6084/m9.figshare.5367880	https://doi.org/10.6084/m9.figshare.5367880	Florida	Coral; peat (brackish, freshwater, mangrove and unspecified); shells (marine and freshwater); calcitic mud; bulk sediment	0.4 to 10.8	kiloannus			elevation
Bahamas	Tectonic setting	Sample elevation and uncertainty	Sample age and uncertainty	Sample information and context	Corrected position	Reconstructed Probability of Sea Level	Bahamas	Database_PUBLIC_FINAL.xlsx	figshare	doi:10.6084/m9.figshare.5367880	https://doi.org/10.6084/m9.figshare.5367880	Bahamas	Calcarenite; coral; gastropod (marine, vermetid); crustose coralline algae	0.2 to 5.2	kiloannus			elevation
Martinique	Tectonic setting	Sample elevation and uncertainty	Sample age and uncertainty	Sample information and context	Corrected position	Reconstructed Probability of Sea Level	Martinique	Database_PUBLIC_FINAL.xlsx	figshare	doi:10.6084/m9.figshare.5367880	https://doi.org/10.6084/m9.figshare.5367880	Martinique	coral	0.6 to 2.2	kiloannus			elevation
Puerto Rico	Tectonic setting	Sample elevation and uncertainty	Sample age and uncertainty	Sample information and context	Corrected position	Reconstructed Probability of Sea Level	Puerto Rico	Database_PUBLIC_FINAL.xlsx	figshare	doi:10.6084/m9.figshare.5367880	https://doi.org/10.6084/m9.figshare.5367880	Puerto Rico	coral	0.8 to 2.2	kiloannus			elevation
Panama	Tectonic setting	Sample elevation and uncertainty	Sample age and uncertainty	Sample information and context	Corrected position	Reconstructed Probability of Sea Level	Panama	Database_PUBLIC_FINAL.xlsx	figshare	doi:10.6084/m9.figshare.5367880	https://doi.org/10.6084/m9.figshare.5367880	Panama	coral	4 to 7.6	kiloannus			elevation
Grand Cayman	Tectonic setting	Sample elevation and uncertainty	Sample age and uncertainty	Sample information and context	Corrected position	Reconstructed Probability of Sea Level	Grand Cayman	Database_PUBLIC_FINAL.xlsx	figshare	doi:10.6084/m9.figshare.5367880	https://doi.org/10.6084/m9.figshare.5367880	Grand Cayman	Peat (mangrove)	0.6 to 2.2	kiloannus			elevation
Antigua	Tectonic setting	Sample elevation and uncertainty	Sample age and uncertainty	Sample information and context	Corrected position	Reconstructed Probability of Sea Level	Antigua	Database_PUBLIC_FINAL.xlsx	figshare	doi:10.6084/m9.figshare.5367880	https://doi.org/10.6084/m9.figshare.5367880	Antigua	coral	0.6 to 7.6	kiloannus			elevation
St Croix	Tectonic setting	Sample elevation and uncertainty	Sample age and uncertainty	Sample information and context	Corrected position	Reconstructed Probability of Sea Level	St Croix	Database_PUBLIC_FINAL.xlsx	figshare	doi:10.6084/m9.figshare.5367880	https://doi.org/10.6084/m9.figshare.5367880	US Virgin Islands, St Croix	Coral; shells (unspecified)	0.1 to 10.3	kiloannus			elevation
Trinidad	Tectonic setting	Sample elevation and uncertainty	Sample age and uncertainty	Sample information and context	Corrected position	Reconstructed Probability of Sea Level	Trinidad	Database_PUBLIC_FINAL.xlsx	figshare	doi:10.6084/m9.figshare.5367880	https://doi.org/10.6084/m9.figshare.5367880	Trinidad	Mangrove peat (assumed, not reported)	0.6 to 7	kiloannus			elevation
Bermuda	Tectonic setting	Sample elevation and uncertainty	Sample age and uncertainty	Sample information and context	Corrected position	Reconstructed Probability of Sea Level	Bermuda	Database_PUBLIC_FINAL.xlsx	figshare	doi:10.6084/m9.figshare.5367880	https://doi.org/10.6084/m9.figshare.5367880	Bermuda	peat	0.8 to 4.4 (and 10.3)	kiloannus			elevation
