# Supplementary material for: A database of biological and geomorphological sea-level markers from the Last Glacial Maximum to present
Source: Sci Data. 2018 May 29;5:180088. doi: 10.1038/sdata.2018.88 (PMC5972710; doi:10.1038/sdata.2018.88)
Supplement: Supplementary file 1 [file sdata201888-isa1.zip › a_coral_Hibbert.txt]

Sample Name	Protocol REF	Protocol REF	Assay Name	Raw Data File	Comment[Data Repository]	Comment[Data Record Accession]	Comment[Data Record URI]	Protocol REF	Derived Data File	Comment[Data Repository]	Comment[Data Record Accession]	Comment[Data Record URI]	Factor Value[geographical location]	Factor Value[materials dated]	Factor Value[temporal coverage]	Unit	Term Source REF	Term Accession Number	Factor Value[elevation]
Queensland	Sample information and context	Using a specific probability distribution of a species	Queensland	Supplement2_CoralDepthDist_Hibbert2017.xlsx	figshare	doi:10.6084/m9.figshare.5890567	https://doi.org/10.6084/m9.figshare.5890567	Reconstructed Probability of Sea Level	Database_PUBLIC_FINAL.xlsx	figshare	doi:10.6084/m9.figshare.5367880	https://doi.org/10.6084/m9.figshare.5367880	Queensland (including the Great Barrier Reef)	coral	0.07 to 17.5	kiloannus			elevation
Torres Strait	Sample information and context	Using a specific probability distribution of a species	Torres Strait	Supplement2_CoralDepthDist_Hibbert2017.xlsx	figshare	doi:10.6084/m9.figshare.5890567	https://doi.org/10.6084/m9.figshare.5890567	Reconstructed Probability of Sea Level	Database_PUBLIC_FINAL.xlsx	figshare	doi:10.6084/m9.figshare.5367880	https://doi.org/10.6084/m9.figshare.5367880	Torres Strait	coral	1.3 to 8	kiloannus			elevation
Tuamotu Isalnds	Sample information and context	Using a specific probability distribution of a species	Tuamotu Isalnds	Supplement2_CoralDepthDist_Hibbert2017.xlsx	figshare	doi:10.6084/m9.figshare.5890567	https://doi.org/10.6084/m9.figshare.5890567	Reconstructed Probability of Sea Level	Database_PUBLIC_FINAL.xlsx	figshare	doi:10.6084/m9.figshare.5367880	https://doi.org/10.6084/m9.figshare.5367880	Amanu; Anaa; Faaite; Hao; Hereheretue; Hikuere, Kaukura; Makatea; Mataiva; Mururoa; Nukutavake; Nukutipipi; Pukarua; Rangiroa, Reao; Tiararo; Takapoto; Tureia; Vahitahi; Vairaatea	coral	0.3 to 6.1	kiloannus			elevation
Southern Cook Islands	Sample information and context	Using a specific probability distribution of a species	Southern Cook Islands	Supplement2_CoralDepthDist_Hibbert2017.xlsx	figshare	doi:10.6084/m9.figshare.5890567	https://doi.org/10.6084/m9.figshare.5890567	Reconstructed Probability of Sea Level	Database_PUBLIC_FINAL.xlsx	figshare	doi:10.6084/m9.figshare.5367880	https://doi.org/10.6084/m9.figshare.5367880	Aitutaki; Mangaia Island; Rarotonga	coral	0 to 5.8	kiloannus			elevation
Comoro Archipelago	Sample information and context	Using a specific probability distribution of a species	Comoro Archipelago	Supplement2_CoralDepthDist_Hibbert2017.xlsx	figshare	doi:10.6084/m9.figshare.5890567	https://doi.org/10.6084/m9.figshare.5890567	Reconstructed Probability of Sea Level	Database_PUBLIC_FINAL.xlsx	figshare	doi:10.6084/m9.figshare.5367880	https://doi.org/10.6084/m9.figshare.5367880	Comoro Archipelago, Mayotte Island (multiple sites)	coral	0.7 to 20 (and 27 to 33)	kiloannus			elevation
Mauritius	Sample information and context	Using a specific probability distribution of a species	Mauritius	Supplement2_CoralDepthDist_Hibbert2017.xlsx	figshare	doi:10.6084/m9.figshare.5890567	https://doi.org/10.6084/m9.figshare.5890567	Reconstructed Probability of Sea Level	Database_PUBLIC_FINAL.xlsx	figshare	doi:10.6084/m9.figshare.5367880	https://doi.org/10.6084/m9.figshare.5367880	Mauritius	coral	1.5 to 8	kiloannus			elevation
Maldives	Sample information and context	Using a specific probability distribution of a species	Maldives	Supplement2_CoralDepthDist_Hibbert2017.xlsx	figshare	doi:10.6084/m9.figshare.5890567	https://doi.org/10.6084/m9.figshare.5890567	Reconstructed Probability of Sea Level	Database_PUBLIC_FINAL.xlsx	figshare	doi:10.6084/m9.figshare.5367880	https://doi.org/10.6084/m9.figshare.5367880	Maldives	coral	0.04 to 8	kiloannus			elevation
Reunion Island	Sample information and context	Using a specific probability distribution of a species	Reunion Island	Supplement2_CoralDepthDist_Hibbert2017.xlsx	figshare	doi:10.6084/m9.figshare.5890567	https://doi.org/10.6084/m9.figshare.5890567	Reconstructed Probability of Sea Level	Database_PUBLIC_FINAL.xlsx	figshare	doi:10.6084/m9.figshare.5367880	https://doi.org/10.6084/m9.figshare.5367880	Reunion Island	coral	0	kiloannus			elevation
southern India	Sample information and context	Using a specific probability distribution of a species	southern India	Supplement2_CoralDepthDist_Hibbert2017.xlsx	figshare	doi:10.6084/m9.figshare.5890567	https://doi.org/10.6084/m9.figshare.5890567	Reconstructed Probability of Sea Level	Database_PUBLIC_FINAL.xlsx	figshare	doi:10.6084/m9.figshare.5367880	https://doi.org/10.6084/m9.figshare.5367880	India (southern)	coral	0.04 to 6.8 (and 27 to 35)	kiloannus			elevation
Sri Lanka	Sample information and context	Using a specific probability distribution of a species	Sri Lanka	Supplement2_CoralDepthDist_Hibbert2017.xlsx	figshare	doi:10.6084/m9.figshare.5890567	https://doi.org/10.6084/m9.figshare.5890567	Reconstructed Probability of Sea Level	Database_PUBLIC_FINAL.xlsx	figshare	doi:10.6084/m9.figshare.5367880	https://doi.org/10.6084/m9.figshare.5367880	Sri Lanka	coral	2.2 to 7	kiloannus			elevation
South Africa	Sample information and context	Using a specific probability distribution of a species	South Africa	Supplement2_CoralDepthDist_Hibbert2017.xlsx	figshare	doi:10.6084/m9.figshare.5890567	https://doi.org/10.6084/m9.figshare.5890567	Reconstructed Probability of Sea Level	Database_PUBLIC_FINAL.xlsx	figshare	doi:10.6084/m9.figshare.5367880	https://doi.org/10.6084/m9.figshare.5367880	South Africa	coral	1 to 11.3 (and 15 to 19, 30 and 43)	kiloannus			elevation
China	Sample information and context	Using a specific probability distribution of a species	China	Supplement2_CoralDepthDist_Hibbert2017.xlsx	figshare	doi:10.6084/m9.figshare.5890567	https://doi.org/10.6084/m9.figshare.5890567	Reconstructed Probability of Sea Level	Database_PUBLIC_FINAL.xlsx	figshare	doi:10.6084/m9.figshare.5367880	https://doi.org/10.6084/m9.figshare.5367880	China	coral	0.2 to 9.8	kiloannus			elevation
Singapore	Sample information and context	Using a specific probability distribution of a species	Singapore	Supplement2_CoralDepthDist_Hibbert2017.xlsx	figshare	doi:10.6084/m9.figshare.5890567	https://doi.org/10.6084/m9.figshare.5890567	Reconstructed Probability of Sea Level	Database_PUBLIC_FINAL.xlsx	figshare	doi:10.6084/m9.figshare.5367880	https://doi.org/10.6084/m9.figshare.5367880	Singapore	coral	0.1 to 9.4	kiloannus			elevation
Vietnam	Sample information and context	Using a specific probability distribution of a species	Vietnam	Supplement2_CoralDepthDist_Hibbert2017.xlsx	figshare	doi:10.6084/m9.figshare.5890567	https://doi.org/10.6084/m9.figshare.5890567	Reconstructed Probability of Sea Level	Database_PUBLIC_FINAL.xlsx	figshare	doi:10.6084/m9.figshare.5367880	https://doi.org/10.6084/m9.figshare.5367880	Vietnam (including Vietnam Shelf)	coral	0.6 to 7.2	kiloannus			elevation
Barbados	Sample information and context	Using a specific probability distribution of a species	Barbados	Supplement2_CoralDepthDist_Hibbert2017.xlsx	figshare	doi:10.6084/m9.figshare.5890567	https://doi.org/10.6084/m9.figshare.5890567	Reconstructed Probability of Sea Level	Database_PUBLIC_FINAL.xlsx	figshare	doi:10.6084/m9.figshare.5367880	https://doi.org/10.6084/m9.figshare.5367880	Barbados	coral	8.6 to 14 (and older)	kiloannus			elevation
Belize	Sample information and context	Using a specific probability distribution of a species	Belize	Supplement2_CoralDepthDist_Hibbert2017.xlsx	figshare	doi:10.6084/m9.figshare.5890567	https://doi.org/10.6084/m9.figshare.5890567	Reconstructed Probability of Sea Level	Database_PUBLIC_FINAL.xlsx	figshare	doi:10.6084/m9.figshare.5367880	https://doi.org/10.6084/m9.figshare.5367880	Belize	coral	0.05 to 11.5	kiloannus			elevation
Florida	Sample information and context	Using a specific probability distribution of a species	Florida	Supplement2_CoralDepthDist_Hibbert2017.xlsx	figshare	doi:10.6084/m9.figshare.5890567	https://doi.org/10.6084/m9.figshare.5890567	Reconstructed Probability of Sea Level	Database_PUBLIC_FINAL.xlsx	figshare	doi:10.6084/m9.figshare.5367880	https://doi.org/10.6084/m9.figshare.5367880	Florida	coral	0.4 to 10.8	kiloannus			elevation
Bahamas	Sample information and context	Using a specific probability distribution of a species	Bahamas	Supplement2_CoralDepthDist_Hibbert2017.xlsx	figshare	doi:10.6084/m9.figshare.5890567	https://doi.org/10.6084/m9.figshare.5890567	Reconstructed Probability of Sea Level	Database_PUBLIC_FINAL.xlsx	figshare	doi:10.6084/m9.figshare.5367880	https://doi.org/10.6084/m9.figshare.5367880	Bahamas	coral	0.2 to 5.2	kiloannus			elevation
Martinique	Sample information and context	Using a specific probability distribution of a species	Martinique	Supplement2_CoralDepthDist_Hibbert2017.xlsx	figshare	doi:10.6084/m9.figshare.5890567	https://doi.org/10.6084/m9.figshare.5890567	Reconstructed Probability of Sea Level	Database_PUBLIC_FINAL.xlsx	figshare	doi:10.6084/m9.figshare.5367880	https://doi.org/10.6084/m9.figshare.5367880	Martinique	coral	0.6 to 2.2	kiloannus			elevation
Puerto Rico	Sample information and context	Using a specific probability distribution of a species	Puerto Rico	Supplement2_CoralDepthDist_Hibbert2017.xlsx	figshare	doi:10.6084/m9.figshare.5890567	https://doi.org/10.6084/m9.figshare.5890567	Reconstructed Probability of Sea Level	Database_PUBLIC_FINAL.xlsx	figshare	doi:10.6084/m9.figshare.5367880	https://doi.org/10.6084/m9.figshare.5367880	Puerto Rico	coral	0.8 to 2.2	kiloannus			elevation
Panama	Sample information and context	Using a specific probability distribution of a species	Panama	Supplement2_CoralDepthDist_Hibbert2017.xlsx	figshare	doi:10.6084/m9.figshare.5890567	https://doi.org/10.6084/m9.figshare.5890567	Reconstructed Probability of Sea Level	Database_PUBLIC_FINAL.xlsx	figshare	doi:10.6084/m9.figshare.5367880	https://doi.org/10.6084/m9.figshare.5367880	Panama	coral	4 to 7.6	kiloannus			elevation
Antigua	Sample information and context	Using a specific probability distribution of a species	Antigua	Supplement2_CoralDepthDist_Hibbert2017.xlsx	figshare	doi:10.6084/m9.figshare.5890567	https://doi.org/10.6084/m9.figshare.5890567	Reconstructed Probability of Sea Level	Database_PUBLIC_FINAL.xlsx	figshare	doi:10.6084/m9.figshare.5367880	https://doi.org/10.6084/m9.figshare.5367880	Antigua	coral	0.6 to 7.6	kiloannus			elevation
St Croix	Sample information and context	Using a specific probability distribution of a species	St Croix	Supplement2_CoralDepthDist_Hibbert2017.xlsx	figshare	doi:10.6084/m9.figshare.5890567	https://doi.org/10.6084/m9.figshare.5890567	Reconstructed Probability of Sea Level	Database_PUBLIC_FINAL.xlsx	figshare	doi:10.6084/m9.figshare.5367880	https://doi.org/10.6084/m9.figshare.5367880	US Virgin Islands, St Croix	coral	0.1 to 10.3	kiloannus			elevation
Gambier Islands	Sample information and context	Using a specific probability distribution of a species	Gambier Islands	Supplement2_CoralDepthDist_Hibbert2017.xlsx	figshare	doi:10.6084/m9.figshare.5890567	https://doi.org/10.6084/m9.figshare.5890567	Reconstructed Probability of Sea Level	Database_PUBLIC_FINAL.xlsx	figshare	doi:10.6084/m9.figshare.5367880	https://doi.org/10.6084/m9.figshare.5367880	Gambier, Temoe	coral	2.9 to 4.0	kiloannus			elevation
